# Supplementary material for: A Procedure for Deriving Formulas to Convert Transition Rates to Probabilities for Multistate Markov Models
Source: Med Decis Making. 2017 Apr 5;37(7):779–89. doi: 10.1177/0272989X17696997 (PMC5582645; doi:10.1177/0272989X17696997)
Supplement: Supplementary material [file Model_1,_3_states,_forward_transitions.rjf_online_supp.xlsx]

## Sheet: Model 1
	Supplementary file for Jones, Epstein, Garcia-Mochon, "A procedure for deriving formulas to convert transition rates to probabilities for multi-state Markov models"
	Model 1. Three-state model with forward transitions only
						Matrix Q					Matrix D					Matrix U
							State A	State B	Dead			State A	State B	Dead			State A	State B	Dead
						State A	-0.0053303	0.0029957	0.0023346		State A	-0.0053303	0	0		State A	1	0.0029957	1
						State B	0	-0.000993274	0.000993274		State B	0	-0.000993274	0		State B	0	0.00433703	1
						Dead	0	0	0		Dead	0	0	0		Dead	0	0	1
						Matrix U^(-1)					Matrix Exp(D)					Matrix P(1) = U * Exp(D) * U^(-1)
							State A	State B	Dead			State A	State B	Dead			State A	State B	Dead
						State A	1	-0.690727	-0.309273		State A	0.994684	0	0		State A	0.994684	0.00298625	0.00232987
						State B	0	230.573	-230.573		State B	0	0.999007	0		State B	0	0.999007	0.000992781
						Dead	0	0	1		Dead	0	0	1		Dead	0	0	1
	Transition rates								Transition probabilities							State transition model (Markov trace)
	From State A to ...					From State B to ...			From State A to …				From State B to …			State A	State B	Dead	Check
		State A	State B	Dead		State B	Dead		State A	State B	Dead		State B	Dead
	Cycle	q11	q12	q13		-q23	q23
	0															1
	1	-0.0053303	0.0029957	0.0023346		-0.000993274	0.000993274		0.994684	0.00300221	0.00231391		0.999007	0.000992781		0.994684	0.00300221	0.00231391	1
	2	-0.0063911	0.0036877	0.0027034		-0.00178509	0.00178509		0.993629	0.00369621	0.00267451		0.998216	0.0017835		0.988347	0.00667342	0.00497955	1
	3	-0.00742	0.0043751	0.0030449		-0.00238602	0.00238602		0.992607	0.00438614	0.0030064		0.997617	0.00238318		0.981041	0.0109925	0.00796682	1
	4	-0.0084215	0.0050513	0.0033702		-0.00300164	0.00300164		0.991614	0.00506503	0.0033211		0.997003	0.00299714		0.972813	0.0159286	0.0112579	1
	5	-0.0094169	0.0057231	0.0036938		-0.00371355	0.00371355		0.990627	0.00573948	0.00363321		0.996293	0.00370666		0.963696	0.021453	0.0148514	1
	6	-0.0104332	0.0064007	0.0040325		-0.0045032	0.0045032		0.989621	0.00641977	0.0039592		0.995507	0.00449307		0.953693	0.0275433	0.0187632	1
	7	-0.0114993	0.0070966	0.0044027		-0.00534137	0.00534137		0.988567	0.00711857	0.00431487		0.994673	0.00532713		0.942789	0.0341855	0.023025	1
	8	-0.0126289	0.0078172	0.0048117		-0.00620354	0.00620354		0.987451	0.00784247	0.00470702		0.993816	0.00618434		0.930958	0.0413679	0.0276742	1
	9	-0.0138124	0.0085558	0.0052566		-0.00707284	0.00707284		0.986283	0.00858484	0.00513261		0.992952	0.00704789		0.918188	0.0490685	0.032744	1
	10	-0.0150329	0.009298	0.0057349		-0.00794285	0.00794285		0.98508	0.00933123	0.00558924		0.992089	0.00791139		0.904488	0.0572481	0.0382641	1
	11	-0.0162774	0.0100377	0.0062397		-0.0087966	0.0087966		0.983854	0.0100756	0.00607006		0.991242	0.00875803		0.889884	0.0658599	0.0442558	1
	12	-0.0175437	0.0107798	0.0067639		-0.00963226	0.00963226		0.982609	0.0108229	0.00656785		0.990414	0.00958602		0.874409	0.0748597	0.0507318	1
	13	-0.0188342	0.0115252	0.007309		-0.0104547	0.0104547		0.981342	0.011574	0.00708394		0.9896	0.0104003		0.858094	0.0842015	0.0577046	1
	14	-0.0201645	0.0122756	0.0078889		-0.011283	0.011283		0.980037	0.0123307	0.00763181		0.98878	0.0112195		0.840964	0.0938378	0.0651981	1
	15	-0.0215514	0.0130302	0.0085212		-0.0121363	0.0121363		0.978679	0.0130923	0.00822852		0.987937	0.012063		0.823034	0.103716	0.07325	1
	16	-0.0230043	0.0137858	0.0092185		-0.0130315	0.0130315		0.977258	0.0138555	0.00888626		0.987053	0.012947		0.804317	0.113777	0.0819065	1
	17	-0.02453	0.0145385	0.0099915		-0.0140132	0.0140132		0.975768	0.0146161	0.00961553		0.986085	0.0139155		0.784827	0.123949	0.0912237	1
	18	-0.0261464	0.0152881	0.0108583		-0.0151218	0.0151218		0.974192	0.0153737	0.0104338		0.984992	0.0150081		0.764573	0.134155	0.101273	1
	19	-0.027887	0.0160405	0.0118465		-0.0163752	0.0163752		0.972498	0.0161344	0.0113673		0.983758	0.0162418		0.743545	0.144312	0.112143	1
	20	-0.0297718	0.0167826	0.0129892		-0.0177797	0.0177797		0.970667	0.0168851	0.0124479		0.982377	0.0176226		0.721735	0.154324	0.123941	1
	21	-0.0317963	0.0174968	0.0142995		-0.0193238	0.0193238		0.968704	0.0176082	0.0136879		0.980862	0.0191383		0.699148	0.164078	0.136774	1
	22	-0.0339415	0.0181637	0.0157778		-0.0209948	0.0209948		0.966628	0.018284	0.015088		0.979224	0.0207759		0.675816	0.173453	0.150732	1
	23	-0.0361826	0.0187573	0.0174253		-0.022768	0.022768		0.964464	0.0188863	0.0166496		0.977489	0.0225108		0.6518	0.182312	0.165888	1
	24	-0.0385029	0.0192367	0.0192662		-0.0246389	0.0246389		0.962229	0.0193737	0.0183974		0.975662	0.0243378		0.627181	0.190503	0.182317	1
	25	-0.0409138	0.0195705	0.0213433		-0.0266042	0.0266042		0.959912	0.0197148	0.0203734		0.973747	0.0262534		0.602038	0.197866	0.200096	1
	26	-0.0434159	0.0197615	0.0236544		-0.0286636	0.0286636		0.957513	0.0199121	0.0225748		0.971743	0.0282567		0.576459	0.204263	0.219278	1
	27	-0.0460024	0.0198191	0.0261833		-0.0308227	0.0308227		0.95504	0.019975	0.0249853		0.969647	0.0303526		0.550542	0.209578	0.239881	1
	28	-0.0486698	0.019745	0.0289248		-0.0330957	0.0330957		0.952496	0.0199049	0.0275995		0.967446	0.032554		0.524389	0.213714	0.261898	1
	29	-0.0514303	0.0195386	0.0318917		-0.0354849	0.0354849		0.94987	0.0197012	0.0304289		0.965137	0.0348627		0.498101	0.216594	0.285305	1
	30	-0.0543031	0.0191978	0.0351053		-0.037976	0.037976		0.947145	0.019362	0.033493		0.962736	0.037264		0.471774	0.218167	0.310059	1
	31	-0.0573101	0.0187206	0.0385895		-0.0405442	0.0405442		0.944301	0.0188857	0.0368131		0.960267	0.0397333		0.445496	0.218408	0.336095	1
	32	-0.060468	0.0180982	0.0423698		-0.0431628	0.0431628		0.941324	0.0182636	0.0404125		0.957755	0.0422446		0.419356	0.217318	0.363325	1
	33	-0.0637827	0.0173071	0.0464756		-0.0458291	0.0458291		0.938209	0.0174719	0.0443192		0.955205	0.0447948		0.393444	0.21491	0.391646	1
	34	-0.0672389	0.0163075	0.0509314		-0.0485255	0.0485255		0.934972	0.01647	0.0485582		0.952633	0.047367		0.367859	0.211211	0.42093	1
	35	-0.0707904	0.0150387	0.0557517		-0.0512021	0.0512021		0.931657	0.0151961	0.0531467		0.950087	0.0499134		0.342718	0.206259	0.451023	1
	36	-0.0743737	0.0134288	0.0609449		-0.0538003	0.0538003		0.928325	0.0135769	0.0580983		0.947621	0.0523786		0.318154	0.200108	0.481738	1
	37	-0.0779424	0.0114066	0.0665358		-0.0562468	0.0562468		0.925018	0.0115397	0.0634426		0.945306	0.0546942		0.294298	0.192835	0.512867	1
	38	-0.0815149	0.008918	0.0725969		-0.0584812	0.0584812		0.921719	0.00902867	0.0692524		0.943196	0.056804		0.27126	0.184538	0.544202	1
