# Supplementary material for: A Procedure for Deriving Formulas to Convert Transition Rates to Probabilities for Multistate Markov Models
Source: Med Decis Making. 2017 Apr 5;37(7):779–89. doi: 10.1177/0272989X17696997 (PMC5582645; doi:10.1177/0272989X17696997)
Supplement: Supplementary material [file Model_2,_4_states,_forward_transitions.rjf_online_supp.xlsx]

## Sheet: Model 2
	Supplementary file to accompany Jones, Epstein, Garcia-Mochon "A procedure for deriving formulas to convert transition rates to probabilities for multi-state Markov models"
	Model 2. Four-state model with forward transitions only
						Matrix Q						Matrix D						Matrix Exp(D)
							State A	State B	State C	Dead			State A	State B	State C	Dead			State A	State B	State C	Dead
						State A	-0.0059467	0.0029957	0.0006164	0.0023346		State A	-0.0059467	0	0	0		State A	0.994071	0	0	0
						State B	0	-0.0542021	0.0532085	0.0009936		State B	0	-0.0542021	0	0		State B	0	0.947241	0	0
						State C	0	0	-0.02	0.02		State C	0	0	-0.02	0		State C	0	0	0.980199	0
						Dead	0	0	0	0		Dead	0	0	0	0		Dead	0	0	0	1
						Matrix U						Matrix U^(-1)						Matrix P(1) = U * Exp(D) * U^(-1)
							State A	State B	State C	Dead			State A	State B	State C	Dead			State A	State B	State C	Dead
						State A	1	0.0029957	-0.00019219	0.000322324		State A	1	0.0620801	-0.792364	-0.269716		State A	0.994071	0.00290723	-0.0130382	0.01606	1
						State B	0	-0.0482554	-0.000263206	0.000322324		State B	0	-20.7231	20.7256	-0.0024929		State B	0	0.947241	0.032962	0.0197974	1
						State C	0	0	-0.000263175	0.000322324		State C	0	0	-3799.76	3799.76		State C	0	0	0.980199	0.0198013	1
						Dead	0	0	0	0.000322324		Dead	0	0	0	3102.47		Dead	0	0	0	1	1
																												Intermediate variables
		Transition rates										Transition probabilities										State transition model (Markov trace)
		From State A to …				From State B to …			From State C to Dead			From State A to …				From State B to …			From State C to …			State A	State B	State C	Dead	Check		U=										Uinverse
		State A	State B	State B	Dead	State B	State C	Dead	State C	Dead		State A	State B	State C	Dead	State B	State C	Dead	State C	Dead								1	b	j	k	l	m	n	o	p			q	r	s	u	v	w	x	y	z		expa
	Cycle	a	b	c	d	f	g	h	-i	i
	0																					1	0	0	0	1
	1	-0.0059467	0.0029957	0.0006164	0.0023346	-0.0542021	0.0532085	0.0009936	-0.001	0.001		0.994071	0.00290723	0.000692359	0.00232946	0.947241	0.0517661	0.000993274	0.999	0.0009995		0.994071	0.00290723	0.000692359	0.00232946	1			0.0029957	-0.00019219	0.000322324	-0.0482554	-0.000263206	0.000322324	-0.000263175	0.000322324		1	0.0620801	-0.792364	-0.269716	-20.7231	20.7256	-0.0024929	-3799.76	3799.76	3102.47		0.994071
	2	-0.0071695	0.0036877	0.0007784	0.0027034	-0.0592392	0.0574297	0.0018095	-0.001	0.001		0.992856	0.00356767	0.000878776	0.00269742	0.942481	0.0557336	0.00178509	0.999	0.0009995		0.986969	0.00628652	0.00172726	0.00501677	1			0.0036877	-0.000257117	0.000424715	-0.0520697	-0.000354313	0.000424715	-0.000359307	0.000424715		1	0.0708224	-0.78543	-0.285393	-19.205	18.9381	0.266942	-2783.14	2783.14	2354.52		0.992856
	3	-0.0083628	0.0043751	0.0009428	0.0030449	-0.0627469	0.0603157	0.0024312	-0.001	0.001		0.991672	0.0042228	0.00106722	0.00303791	0.939181	0.0584328	0.00238602	0.999	0.0009995		0.97875	0.010072	0.00314619	0.00803182	1			0.0043751	-0.000322102	0.00052474	-0.0543841	-0.000444092	0.00052474	-0.00045463	0.00052474		1	0.0804481	-0.787076	-0.293372	-18.3877	17.9615	0.4262	-2199.59	2199.59	1905.71		0.991672
	4	-0.0095329	0.0050513	0.0011114	0.0033702	-0.0654343	0.0623649	0.0030694	-0.001	0.001		0.990512	0.0048661	0.00125915	0.00336235	0.936661	0.0603378	0.00300164	0.999	0.0009995		0.969464	0.0141967	0.00498316	0.0113561	1			0.0050513	-0.000386636	0.000623779	-0.0559014	-0.000532153	0.000623779	-0.000549811	0.000623779		1	0.0903609	-0.790675	-0.299686	-17.8886	17.3141	0.574519	-1818.81	1818.81	1603.13		0.990512
	5	-0.010702	0.0057231	0.0012851	0.0036938	-0.0677921	0.0639836	0.0038085	-0.001	0.001		0.989355	0.00550358	0.00145593	0.00368542	0.934455	0.0618317	0.00371355	0.999	0.0009995		0.959144	0.0186017	0.00726746	0.0149867	1			0.0057231	-0.000452019	0.000725511	-0.0570901	-0.000620769	0.000725511	-0.000648017	0.000725511		1	0.100247	-0.793574	-0.306673	-17.5162	16.7796	0.736527	-1543.17	1543.17	1378.34		0.989355
	6	-0.0119006	0.0064007	0.0014674	0.0040325	-0.07006	0.0654303	0.0046297	-0.001	0.001		0.98817	0.00614457	0.00166168	0.00402382	0.932338	0.0631589	0.0045032	0.999	0.0009995		0.947797	0.0232366	0.0100289	0.0189371	1			0.0064007	-0.000520138	0.000833756	-0.0581594	-0.00071323	0.000833756	-0.000752795	0.000833756		1	0.110054	-0.795213	-0.314842	-17.1941	16.2904	0.9037	-1328.38	1328.38	1199.39		0.98817
	7	-0.0131603	0.0070966	0.001661	0.0044027	-0.0723448	0.0668417	0.0055031	-0.001	0.001		0.986926	0.00680059	0.00187975	0.00439374	0.93021	0.0644485	0.00534137	0.999	0.0009995		0.935406	0.0280605	0.013298	0.0232357	1			0.0070966	-0.000592853	0.000952079	-0.0591845	-0.000812815	0.000952079	-0.000867574	0.000952079		1	0.119906	-0.795683	-0.324223	-16.8963	15.8299	1.06645	-1152.64	1152.64	1050.33		0.986926
	8	-0.0144952	0.0078172	0.0018663	0.0048117	-0.0746753	0.0682718	0.0064035	-0.001	0.001		0.985609	0.00747745	0.00211089	0.00480231	0.928045	0.0657517	0.00620354	0.999	0.0009995		0.921945	0.0330358	0.0171043	0.0279151	1			0.0078172	-0.000671195	0.00108243	-0.0601801	-0.000921342	0.00108243	-0.000994263	0.00108243		1	0.129897	-0.795437	-0.334459	-16.6168	15.3981	1.21871	-1005.77	1005.77	923.844		0.985609
	9	-0.0158972	0.0085558	0.0020848	0.0052566	-0.0769481	0.0696349	0.0073132	-0.001	0.001		0.984228	0.00816896	0.00235604	0.00524651	0.925938	0.0669892	0.00707284	0.999	0.0009995		0.907404	0.0381205	0.0214724	0.0330029	1			0.0085558	-0.000754119	0.00122326	-0.0610509	-0.00103737	0.00122326	-0.00113141	0.00122326		1	0.140142	-0.795021	-0.345122	-16.3798	15.0182	1.36157	-883.85	883.85	817.488		0.984228
	10	-0.017352	0.009298	0.0023191	0.0057349	-0.0789772	0.0707524	0.0082248	-0.001	0.001		0.982798	0.00886218	0.00261642	0.00572372	0.924061	0.0679962	0.00794285	0.999	0.0009995		0.891795	0.0432672	0.0264171	0.0385209	1			0.009298	-0.000838693	0.00137041	-0.0616252	-0.00115694	0.00137041	-0.00127508	0.00137041		1	0.15088	-0.794656	-0.356224	-16.2271	14.7236	1.50349	-784.263	784.263	729.707		0.982798
	11	-0.0188509	0.0100377	0.0025735	0.0062397	-0.0805846	0.071465	0.0091196	-0.001	0.001		0.981326	0.00955237	0.00289503	0.00622693	0.922577	0.0686265	0.0087966	0.999	0.0009995		0.875141	0.0484361	0.0319418	0.044481	1			0.0100377	-0.000922155	0.00151909	-0.0617337	-0.00127571	0.00151909	-0.00142066	0.00151909		1	0.162597	-0.795113	-0.367484	-16.1986	14.5459	1.65266	-703.9	703.9	658.288		0.981326
	12	-0.0203962	0.0107798	0.0028525	0.0067639	-0.0816628	0.0716682	0.0099946	-0.001	0.001		0.97981	0.0102451	0.00319549	0.00674901	0.921583	0.0687851	0.00963226	0.999	0.0009995		0.857472	0.0536038	0.038038	0.0508858	1			0.0107798	-0.00100266	0.00166561	-0.0612666	-0.00139009	0.00166561	-0.00156455	0.00166561		1	0.175949	-0.79719	-0.378759	-16.3221	14.5021	1.82006	-639.161	639.161	600.38		0.97981
	13	-0.0219899	0.0115252	0.0031557	0.007309	-0.0821861	0.071332	0.0108541	-0.001	0.001		0.97825	0.0109419	0.00351665	0.00729135	0.921101	0.0684447	0.0104547	0.999	0.0009995		0.838822	0.0587568	0.0446843	0.0577364	1			0.0115252	-0.00107831	0.00180726	-0.0601962	-0.00149725	0.00180726	-0.00170409	0.00180726		1	0.191461	-0.801003	-0.390458	-16.6123	14.596	2.01635	-586.824	586.824	553.323		0.97825
	14	-0.0236472	0.0122756	0.0034827	0.0078889	-0.0822339	0.0705164	0.0117175	-0.001	0.001		0.97663	0.0116443	0.00385785	0.00786766	0.921056	0.0676606	0.011283	0.999	0.0009995		0.819219	0.0638859	0.0518512	0.0650436	1			0.0122756	-0.00114854	0.0019446	-0.0585867	-0.001597	0.0019446	-0.00183972	0.0019446		1	0.209529	-0.806189	-0.40334	-17.0687	14.8168	2.25194	-543.561	543.561	514.244		0.97663
	15	-0.0253855	0.0130302	0.0038341	0.0085212	-0.0819415	0.0693363	0.0126052	-0.001	0.001		0.974934	0.012351	0.00421972	0.00849525	0.921326	0.0665378	0.0121363	0.999	0.0009995		0.798685	0.0689779	0.0595071	0.0728302	1			0.0130302	-0.0012138	0.00208013	-0.056556	-0.0016908	0.00208013	-0.0019738	0.00208013		1	0.230395	-0.812319	-0.418075	-17.6816	15.1464	2.53514	-506.637	506.637	480.74		0.974934
	16	-0.0272112	0.0137858	0.0042069	0.0092185	-0.0814919	0.0679566	0.0135353	-0.001	0.001		0.973156	0.0130581	0.00459976	0.00918643	0.92174	0.0652283	0.0130315	0.999	0.0009995		0.777245	0.074009	0.0676207	0.0811256	1			0.0137858	-0.00127546	0.00221749	-0.0542807	-0.00178122	0.00221749	-0.00210979	0.00221749		1	0.253972	-0.818963	-0.435009	-18.4228	15.5537	2.86904	-473.981	473.981	450.96		0.973156
	17	-0.0291269	0.0145385	0.0045969	0.0099915	-0.0810401	0.0664851	0.014555	-0.001	0.001		0.971293	0.0137609	0.0049941	0.00995183	0.922157	0.0638301	0.0140132	0.999	0.0009995		0.754932	0.0789435	0.0761587	0.0899653	1			0.0145385	-0.00133453	0.00236045	-0.0519132	-0.00187002	0.00236045	-0.00225128	0.00236045		1	0.280054	-0.825413	-0.454641	-19.2629	16.0007	3.26223	-444.192	444.192	423.649		0.971293
	18	-0.0311543	0.0152881	0.0050079	0.0108583	-0.0807717	0.0650639	0.0157078	-0.001	0.001		0.969326	0.0144575	0.00540726	0.0108092	0.922404	0.0624739	0.0151218	0.999	0.0009995		0.731776	0.0837323	0.0850966	0.0993954	1			0.0152881	-0.00139419	0.00251639	-0.0496174	-0.00196196	0.00251639	-0.00240546	0.00251639		1	0.30812	-0.830905	-0.477214	-20.1542	16.4383	3.71591	-415.721	415.721	397.395		0.969326
	19	-0.0333328	0.0160405	0.0054458	0.0118465	-0.0808211	0.0638076	0.0170135	-0.001	0.001		0.967217	0.015152	0.00584589	0.0117855	0.922359	0.0612661	0.0163752	0.999	0.0009995		0.707786	0.088319	0.0944194	0.109476	1			0.0160405	-0.0014582	0.00269399	-0.0474883	-0.00206308	0.00269399	-0.00258084	0.00269399		1	0.337778	-0.835022	-0.502756	-21.0578	16.8333	4.22456	-387.471	387.471	371.196		0.967217
	20	-0.0356936	0.0167826	0.0059218	0.0129892	-0.0812367	0.0627568	0.0184799	-0.001	0.001		0.964936	0.0158309	0.00632082	0.0129124	0.921975	0.0602448	0.0177797	0.999	0.0009995		0.682968	0.0926329	0.10412	0.12028	1			0.0167826	-0.00152837	0.00289963	-0.0455431	-0.00217726	0.00289963	-0.0027837	0.00289963		1	0.368499	-0.837262	-0.531237	-21.9572	17.1738	4.78347	-359.234	359.234	344.872		0.964936
	21	-0.038245	0.0174968	0.0064487	0.0142995	-0.0821417	0.0620448	0.0200969	-0.001	0.001		0.962477	0.016476	0.0068451	0.0142018	0.921141	0.0595347	0.0193238	0.999	0.0009995		0.657341	0.0965806	0.114205	0.131873	1			0.0174968	-0.00160884	0.00314151	-0.0438967	-0.00231086	0.00314151	-0.00302212	0.00314151		1	0.39859	-0.837137	-0.561454	-22.7808	17.4192	5.36151	-330.893	330.893	318.318		0.962477
	22	-0.040984	0.0181637	0.0070425	0.0157778	-0.0836182	0.0617647	0.0218535	-0.001	0.001		0.959844	0.0170679	0.00743468	0.0156529	0.919782	0.0592228	0.0209948	0.999	0.0009995		0.630945	0.100053	0.124698	0.144304	1			0.0181637	-0.00170371	0.00342701	-0.0426342	-0.0024696	0.00342701	-0.00330341	0.00342701		1	0.426036	-0.834246	-0.59179	-23.4553	17.535	5.92032	-302.718	302.718	291.8		0.959844
	23	-0.0438997	0.0187573	0.0077171	0.0174253	-0.0855863	0.0618614	0.0237249	-0.001	0.001		0.95705	0.0175826	0.00810193	0.0172655	0.917974	0.059258	0.022768	0.999	0.0009995		0.603846	0.102939	0.135614	0.157601	1			0.0187573	-0.00181311	0.00375721	-0.0416866	-0.00265384	0.00375721	-0.00362873	0.00375721		1	0.44996	-0.82873	-0.62123	-23.9885	17.5438	6.44474	-275.579	275.579	266.155		0.95705
	24	-0.0469999	0.0192367	0.008497	0.0192662	-0.0879929	0.0622857	0.0257072	-0.001	0.001		0.954087	0.0179824	0.00886886	0.0190612	0.915767	0.0595938	0.0246389	0.999	0.0009995		0.576122	0.105127	0.146969	0.171783	1			0.0192367	-0.00193735	0.00413566	-0.040993	-0.00286514	0.00413566	-0.00400166	0.00413566		1	0.469268	-0.820125	-0.649143	-24.3944	17.4661	6.92835	-249.896	249.896	241.8		0.954087
	25	-0.0503506	0.0195705	0.0094368	0.0213433	-0.0909434	0.0631432	0.0278002	-0.001	0.001		0.950896	0.0182369	0.00978787	0.0210793	0.913069	0.0603264	0.0266042	0.999	0.0009995		0.547832	0.106495	0.158803	0.18687	1			0.0195705	-0.00208452	0.00457905	-0.0405928	-0.00311615	0.00457905	-0.00443876	0.00457905		1	0.482118	-0.80808	-0.674037	-24.6349	17.2945	7.3404	-225.288	225.288	218.386		0.950896
	26	-0.0539676	0.0197615	0.0105517	0.0236544	-0.0947713	0.0647609	0.0300104	-0.001	0.001		0.947463	0.0183464	0.0108757	0.0233151	0.909581	0.0617555	0.0286636	0.999	0.0009995		0.51905	0.106917	0.171179	0.202854	1			0.0197615	-0.00226922	0.00511458	-0.0408037	-0.00343023	0.00511458	-0.00496684	0.00511458		1	0.484307	-0.791348	-0.692958	-24.5076	16.9256	7.58201	-201.335	201.335	195.519		0.947463
	27	-0.0578355	0.0198191	0.0118331	0.0261833	-0.0996766	0.0673264	0.0323502	-0.001	0.001		0.943805	0.0183194	0.0121246	0.0257508	0.90513	0.0640472	0.0308227	0.999	0.0009995		0.489882	0.106282	0.184149	0.219687	1			0.0198191	-0.002502	0.00576485	-0.0418411	-0.00382653	0.00576485	-0.00560833	0.00576485		1	0.473675	-0.769307	-0.704368	-23.8999	16.3068	7.59317	-178.306	178.306	173.465		0.943805
	28	-0.0619405	0.019745	0.0132707	0.0289248	-0.105786	0.0709448	0.034841	-0.001	0.001		0.939939	0.0181581	0.0135238	0.0283793	0.899617	0.067287	0.0330957	0.999	0.0009995		0.460459	0.104509	0.197741	0.237291	1			0.019745	-0.00279139	0.00655243	-0.0438453	-0.00432341	0.00655243	-0.0063857	0.00655243		1	0.450333	-0.742027	-0.708306	-22.8075	15.4417	7.36576	-156.6	156.6	152.615		0.939939
	29	-0.066293	0.0195386	0.0148627	0.0318917	-0.113231	0.0757381	0.0374932	-0.001	0.001		0.935857	0.0178628	0.0150704	0.0312102	0.892944	0.071571	0.0354849	0.999	0.0009995		0.430924	0.101545	0.211962	0.255568	1			0.0195386	-0.00314788	0.00750644	-0.0469383	-0.00494517	0.00750644	-0.00732792	0.00750644		1	0.416261	-0.710483	-0.705779	-21.3046	14.3772	6.92741	-136.464	136.464	133.219		0.935857
	30	-0.070918	0.0191978	0.0166149	0.0351053	-0.122121	0.081821	0.0403003	-0.001	0.001		0.931538	0.0174334	0.0167678	0.0342606	0.885041	0.076983	0.037976	0.999	0.0009995		0.401422	0.0973843	0.226793	0.2744	1			0.0191978	-0.0035832	0.0086606	-0.0512033	-0.00572076	0.0086606	-0.00846856	0.0086606		1	0.374933	-0.676396	-0.698536	-19.53	13.1931	6.33691	-118.084	118.084	115.465		0.931538
	31	-0.0758505	0.0187206	0.0185404	0.0385895	-0.132587	0.0893411	0.0432458	-0.001	0.001		0.926955	0.0168701	0.0186258	0.0375494	0.875827	0.0836289	0.0405442	0.999	0.0009995		0.3721	0.0920638	0.242188	0.293648	1			0.0187206	-0.00411219	0.0100568	-0.0567364	-0.00668723	0.0100568	-0.00984935	0.0100568		1	0.329957	-0.641534	-0.688423	-17.6254	11.9668	5.6586	-101.53	101.53	99.4354		0.926955
	32	-0.0811291	0.0180982	0.0206611	0.0423698	-0.144732	0.0984212	0.0463113	-0.001	0.001		0.922075	0.0161683	0.0206613	0.0410958	0.865254	0.0915835	0.0431628	0.999	0.0009995		0.343104	0.0856747	0.258065	0.313156	1			0.0180982	-0.00475092	0.011742	-0.0636034	-0.0078864	0.011742	-0.0115172	0.011742		1	0.284548	-0.607353	-0.677195	-15.7224	10.766	4.95646	-86.827	86.827	85.1642		0.922075
	33	-0.0867932	0.0173071	0.0230105	0.0464756	-0.158629	0.109125	0.0495041	-0.001	0.001		0.916867	0.0153118	0.0228993	0.0449222	0.853313	0.100858	0.0458291	0.999	0.0009995		0.314581	0.0783609	0.274305	0.332753	1			0.0173071	-0.00551575	0.0137679	-0.0718355	-0.00936215	0.0137679	-0.0135235	0.0137679		1	0.240927	-0.574656	-0.666271	-13.9207	9.63714	4.28355	-73.9455	73.9455	72.6328		0.916867
	34	-0.0928709	0.0163075	0.025632	0.0509314	-0.174286	0.121472	0.0528145	-0.001	0.001		0.911311	0.0142723	0.0253717	0.0490449	0.840056	0.111418	0.0485255	0.999	0.0009995		0.286681	0.0703174	0.290743	0.352258	1			0.0163075	-0.00642258	0.0161861	-0.0814155	-0.0111597	0.0161861	-0.01592	0.0161861		1	0.2003	-0.543837	-0.656463	-12.2827	8.61002	3.67265	-62.8142	62.8142	61.7813		0.911311
	35	-0.099373	0.0150387	0.0285826	0.0557517	-0.191694	0.135497	0.0561965	-0.001	0.001		0.905405	0.0130065	0.0281195	0.053469	0.82556	0.123238	0.0512021	0.999	0.0009995		0.259562	0.0617799	0.30718	0.371478	1			0.0150387	-0.00748822	0.0190492	-0.0923207	-0.0133293	0.0190492	-0.0187591	0.0190492		1	0.162896	-0.514924	-0.647973	-10.8318	7.69653	3.13528	-53.3074	53.3074	52.4957		0.905405
	36	-0.106311	0.0134288	0.0319372	0.0609449	-0.21095	0.151354	0.0595959	-0.001	0.001		0.899145	0.0114642	0.0311975	0.0581932	0.809815	0.136385	0.0538003	0.999	0.0009995		0.233384	0.053006	0.323396	0.390213	1			0.0134288	-0.0087377	0.0224262	-0.104639	-0.0159392	0.0224262	-0.02211	0.0224262		1	0.128335	-0.48771	-0.640625	-9.55669	6.88947	2.66723	-45.2284	45.2284	44.5906		0.899145
	37	-0.113735	0.0114066	0.0357921	0.0665358	-0.232398	0.16945	0.0629476	-0.001	0.001		0.892495	0.00959951	0.0346763	0.0632293	0.792631	0.151122	0.0562468	0.999	0.0009995		0.208294	0.0442545	0.339176	0.408275	1			0.0114066	-0.0102151	0.0264317	-0.118663	-0.0191029	0.0264317	-0.0260865	0.0264317		1	0.0961257	-0.461976	-0.63415	-8.4272	6.17115	2.25605	-38.334	38.334	37.8334		0.892495
	38	-0.121776	0.008918	0.0402614	0.0725969	-0.256631	0.190424	0.0662066	-0.001	0.001		0.885346	0.00738629	0.0386364	0.0686309	0.773654	0.167865	0.0584812	0.999	0.0009995		0.184413	0.0357762	0.354314	0.425497	1			0.008918	-0.0119902	0.0312515	-0.134854	-0.0229987	0.0312515	-0.0308741	0.0312515		1	0.0661306	-0.437621	-0.62851	-7.41541	5.52388	1.89153	-32.3896	32.3896	31.9984		0.885346
[truncated: 2 more columns]
