# Supplementary material for: A Procedure for Deriving Formulas to Convert Transition Rates to Probabilities for Multistate Markov Models
Source: Med Decis Making. 2017 Apr 5;37(7):779–89. doi: 10.1177/0272989X17696997 (PMC5582645; doi:10.1177/0272989X17696997)
Supplement: Supplementary material [file Model_3,_4_states,_forward_transitions_and_one_backward.rjf_online_supp.xlsx]

## Sheet: Model 3
	Supplementary file to accompany Jones, Epstein, Garcia-Mochon "A procedure for deriving formulas to convert transition rates to probabilities for multi-state Markov models"
	Model 3. Four-state model with all forward transition and one backward transition
							Matrix Q						Matrix D						Matrix Exp(D)
								State A	State B	State C	Dead			State A	State B	State C	Dead			State A	State B	State C	Dead
							State A	-0.0059467	0.0029957	0.0006164	0.0023346		State A	-0.00289913	0	0	0		State A	0.997105	0	0	0
							State B	0.0532085	-0.0019936	0.0009936	0.001		State B	0	-0.0582497	0	0		State B	0	0.943414	0	0
							State C	0	0	-0.00102468	0.00102468		State C	0	0	-0.00102468	0		State C	0	0	0.998976	0
							Dead	0	0	0	0		Dead	0	0	0	0		Dead	0	0	0	1
							Matrix U						Matrix U^(-1)						Matrix P(1) = U * Exp(D) * U^(-1)
								State A	State B	State C	Dead			State A	State B	State C	Dead			State A	State B	State C	Dead
							State A	0.0059914	0.0059914	-3.63715e-05	-0.000168874		State A	157.716	9.03334	-56.6521	-110.097		State A	0.994149	0.00290587	0.00061573	0.00232952
							State B	0.00609513	-0.104606	-3.76882e-05	-0.000168874		State B	9.18973	-9.03334	0.0578589	-0.214255		State B	0.0516129	0.946371	0.000982263	0.00103429
							State C	0	0	-0.000107266	-0.000168874		State C	0	0	-9322.65	9322.65		State C	0	0	0.998976	0.00102416
							Dead	0	0	0	-0.000168874		Dead	0	0	0	-5921.59		Dead	0	0	0	1
																														Intermediate variables
		Transition rates											Transition probabilities											State transition model (Markov trace)
		From State A to ...				From State B to …				From State C to Dead			From State A to …				From State B to ...				From State C to Dead			State A	State B	State C	Dead	Check		U=										Uinverse
		State A	State B	State B	Dead	State A	State B	State C	Dead	State C	Dead		State A	State B	State C	Dead	State A	State B	State C	Dead	State C	Dead								m	n	o	p	q	r	s	u	v		aa	bb	cc	dd	ff	gg	hh	ii	jj	kk
	Cycle	a	b	c	d	f	g	h	i	-j	j
	0																							1	0	0		1
	1	-0.0059467	0.0029957	0.0006164	0.0023346	0.0532085	-0.0552021	0.0009936	0.001	-0.00102468	0.00102468		0.994149	0.00290587	0.00061573	0.00232952	0.0516129	0.946371	0.000982263	0.00103429	0.998976	0.00102416		0.994149	0.00290587	0.00061573	0.00232952	1		0.0059914	-3.63715e-05	-0.000168874	0.00609513	-0.104606	-3.76882e-05	-0.000168874	-0.000107266	-0.000168874		157.716	9.03334	-56.6521	-110.097	9.18973	-9.03334	0.0578589	-0.214255	-9322.65	9322.65
	2	-0.0071695	0.0036877	0.0007784	0.0027034	0.0574297	-0.0602392	0.0018095	0.001	-0.00277579	0.00277579		0.992959	0.00356602	0.000777826	0.00269671	0.0555348	0.941641	0.00177552	0.0010489	0.997228	0.00277194		0.987311	0.00628144	0.00139246	0.0050152	1		0.0073754	-5.14024e-05	-0.000220101	0.00745738	-0.113597	-5.26537e-05	-0.000220101	-4.06941e-05	-0.000220101		127.233	8.26077	-171.402	35.9083	8.35258	-8.26077	0.138028	-0.229846	-24573.6	24573.6
	3	-0.0083628	0.0043751	0.0009428	0.0030449	0.0603157	-0.0637469	0.0024312	0.001	-0.00350392	0.00350392		0.991801	0.00422089	0.000942451	0.00303612	0.0581898	0.938369	0.002379	0.00106269	0.996502	0.00349779		0.979581	0.0100616	0.00233302	0.00802434	1		0.0087502	-6.74338e-05	-0.000269215	0.00882608	-0.119594	-6.86786e-05	-0.000269215	-2.88262e-05	-0.000269215		106.429	7.78693	-267.524	153.308	7.85446	-7.78693	0.178273	-0.245801	-34690.7	34690.7
	4	-0.0095329	0.0050513	0.0011114	0.0033702	0.0623649	-0.0664343	0.0030694	0.001	-0.00440436	0.00440436		0.990665	0.00486394	0.00111129	0.00335927	0.0600517	0.935875	0.00299696	0.00107669	0.995605	0.00439468		0.971041	0.0141811	0.00344152	0.0113361	1		0.0101026	-8.44445e-05	-0.000318288	0.0101647	-0.123968	-8.50539e-05	-0.000318288	-3.09921e-06	-0.000318288		91.4832	7.45533	-2697.26	2598.32	7.50117	-7.45533	0.21675	-0.262593	-322663	322663
	5	-0.010702	0.0057231	0.0012851	0.0036938	0.0639836	-0.0687921	0.0038085	0.001	-0.00529088	0.00529088		0.989533	0.00550119	0.00128554	0.00368051	0.0615027	0.933695	0.00371082	0.00109144	0.994723	0.00527691		0.961749	0.0185827	0.00472429	0.0149437	1		0.0114462	-0.000103402	-0.000370029	0.0114742	-0.127654	-0.000102834	-0.000370029	2.25718e-05	-0.000370029		80.16	7.18759	399.96	-487.307	7.2052	-7.18759	0.261626	-0.279236	44303	-44303
	6	-0.0119006	0.0064007	0.0014674	0.0040325	0.0654303	-0.07106	0.0046297	0.001	-0.00611564	0.00611564		0.988373	0.00614195	0.00146873	0.00401648	0.0627853	0.931605	0.00450215	0.0011076	0.993903	0.00609698		0.951734	0.0232187	0.0061917	0.0188559	1		0.0128014	-0.000124933	-0.000426857	0.0127783	-0.131097	-0.000122795	-0.000426857	4.30992e-05	-0.000426857		71.1785	6.95046	226.13	-304.259	6.93792	-6.95046	0.30838	-0.295841	23202.3	-23202.3
	7	-0.0131603	0.0070966	0.001661	0.0044027	0.0668417	-0.0733448	0.0055031	0.001	-0.00702807	0.00702807		0.987155	0.00679776	0.00166338	0.00438349	0.064027	0.929505	0.00534154	0.00112622	0.992997	0.00700343		0.940996	0.0280516	0.00785546	0.0230973	1		0.0141932	-0.000149205	-0.000490891	0.0141093	-0.134478	-0.00014477	-0.000490891	6.76794e-05	-0.000490891		63.766	6.73004	154.974	-225.47	6.69025	-6.73004	0.35332	-0.313538	14775.6	-14775.6
	8	-0.0144952	0.0078172	0.0018663	0.0048117	0.0682718	-0.0756753	0.0064035	0.001	-0.00796784	0.00796784		0.985867	0.00747442	0.00186985	0.00478865	0.0652781	0.92737	0.0062046	0.00114758	0.992064	0.00793618		0.929528	0.0330476	0.00972668	0.027698	1		0.0156344	-0.00017642	-0.000563234	0.0154866	-0.137847	-0.000169214	-0.000563234	9.17433e-05	-0.000563234		57.5014	6.52174	122.602	-186.626	6.46008	-6.52174	0.393707	-0.332051	10900	-10900
	9	-0.0158972	0.0085558	0.0020848	0.0052566	0.0696349	-0.0779481	0.0073132	0.001	-0.00950482	0.00950482		0.984516	0.00816573	0.00208892	0.00522961	0.0664602	0.925294	0.00707251	0.00117352	0.99054	0.00945979		0.917331	0.038169	0.0118101	0.0326898	1		0.0171116	-0.000205261	-0.000643374	0.0169013	-0.141003	-0.000191924	-0.000643374	0.000158267	-0.000643374		52.1848	6.33295	75.3597	-133.877	6.2551	-6.33295	0.432719	-0.354873	6318.44	-6318.44
	10	-0.017352	0.009298	0.0023191	0.0057349	0.0707524	-0.0799772	0.0082248	0.001	-0.0112255	0.0112255		0.983114	0.00885877	0.00232333	0.00570358	0.0674101	0.923447	0.00793971	0.00120269	0.988837	0.0111627		0.904414	0.0433735	0.0141126	0.0380996	1		0.018596	-0.000235916	-0.000729909	0.0183275	-0.143578	-0.000214471	-0.000729909	0.000236648	-0.000729909		47.6877	6.17645	53.138	-107.002	6.08727	-6.17645	0.470806	-0.381625	4225.69	-4225.69
	11	-0.0188509	0.0100377	0.0025735	0.0062397	0.071465	-0.0815846	0.0091196	0.001	-0.0123038	0.0123038		0.98167	0.00954878	0.00257811	0.00620269	0.0679841	0.921992	0.00879274	0.00123083	0.987772	0.0122284		0.890785	0.0486261	0.0166531	0.0439354	1		0.0200754	-0.000269834	-0.000820599	0.0197581	-0.145225	-0.000243622	-0.000820599	0.000263757	-0.000820599		43.8468	6.06121	50.4554	-100.363	5.9654	-6.06121	0.504345	-0.408539	3791.36	-3791.36
	12	-0.0203962	0.0107798	0.0028525	0.0067639	0.0716682	-0.0826628	0.0099946	0.001	-0.0138937	0.0138937		0.980181	0.0102414	0.00285619	0.00672128	0.0680885	0.921025	0.00962497	0.00126186	0.986202	0.0137976		0.876442	0.0539087	0.0194356	0.0502137	1		0.0215596	-0.000303904	-0.000913438	0.0212044	-0.145738	-0.000269423	-0.000913438	0.000325399	-0.000913438		40.4916	5.99011	42.7766	-89.2583	5.89141	-5.99011	0.542557	-0.443864	3073.15	-3073.15
	13	-0.0219899	0.0115252	0.0031557	0.007309	0.071332	-0.0831861	0.0108541	0.001	-0.0145233	0.0145233		0.978644	0.010938	0.00315915	0.00725869	0.0676976	0.920566	0.0104482	0.00128826	0.985582	0.0144183		0.861374	0.059213	0.0224874	0.0569252	1		0.0230504	-0.000341775	-0.00100714	0.0226694	-0.145062	-0.000306146	-0.00100714	0.000309436	-0.00100714		37.5198	5.96192	47.3396	-90.8213	5.86337	-5.96192	0.577621	-0.479074	3231.69	-3231.69
	14	-0.0236472	0.0122756	0.0034827	0.0078889	0.0705164	-0.0832339	0.0117175	0.001	-0.0148002	0.0148002		0.977045	0.0116402	0.00348596	0.00782917	0.0668664	0.920542	0.0112787	0.00131266	0.985309	0.0146913		0.845561	0.0645346	0.0258276	0.0640772	1		0.0245512	-0.000382173	-0.00110262	0.0241575	-0.143331	-0.000349252	-0.00110262	0.000260202	-0.00110262		34.8564	5.97056	59.2094	-100.036	5.87483	-5.97056	0.614809	-0.519078	3843.17	-3843.17
	15	-0.0253855	0.0130302	0.0038341	0.0085212	0.0693363	-0.0829415	0.0126052	0.001	-0.0152149	0.0152149		0.975366	0.0123468	0.00383645	0.00845066	0.0656997	0.920829	0.0121332	0.00133828	0.9849	0.0150997		0.828971	0.0698653	0.0294646	0.0716991	1		0.0260604	-0.000423919	-0.00120205	0.0256699	-0.140782	-0.000394045	-0.00120205	0.000214643	-0.00120205		32.4547	6.00774	75.1268	-113.589	5.91773	-6.00774	0.658374	-0.56836	4658.89	-4658.89
	16	-0.0272112	0.0137858	0.0042069	0.0092185	0.0679566	-0.0824919	0.0135353	0.001	-0.0167321	0.0167321		0.973603	0.0130537	0.00420559	0.00913744	0.0643477	0.921258	0.0130216	0.00137242	0.983407	0.0165929		0.811585	0.0751851	0.0333717	0.0798585	1		0.0275716	-0.00046324	-0.00130787	0.0272014	-0.137763	-0.000427724	-0.00130787	0.000247736	-0.00130787		30.2887	6.06192	67.1028	-103.453	5.98053	-6.06192	0.716861	-0.635473	4036.56	-4036.56
	17	-0.0291269	0.0145385	0.0045969	0.0099915	0.0664851	-0.0820401	0.014555	0.001	-0.0186249	0.0186249		0.971754	0.0137563	0.00459052	0.00989872	0.0629079	0.921688	0.0139915	0.00141238	0.981548	0.0184525		0.793391	0.0804616	0.0375335	0.0886142	1		0.029077	-0.000503121	-0.00142298	0.0287335	-0.13456	-0.000458482	-0.00142298	0.000300605	-0.00142298		28.3398	6.12395	56.7725	-91.2363	6.0516	-6.12395	0.788299	-0.715951	3326.62	-3326.62
	18	-0.0311543	0.0152881	0.0050079	0.0108583	0.0650639	-0.0817717	0.0157078	0.001	-0.0201172	0.0201172		0.9698	0.0144527	0.00499685	0.0107503	0.0615087	0.921948	0.0150883	0.00145445	0.980084	0.0199162		0.774379	0.0856481	0.0419645	0.0980079	1		0.0305762	-0.000548902	-0.00155284	0.0302586	-0.131493	-0.000499203	-0.00155284	0.000314214	-0.00155284		26.5871	6.1823	56.2671	-89.0365	6.11809	-6.1823	0.865697	-0.80149	3182.54	-3182.54
	19	-0.0333328	0.0160405	0.0054458	0.0118465	0.0638076	-0.0818211	0.0170135	0.001	-0.0225347	0.0225347		0.967704	0.0151471	0.00542705	0.0117221	0.0602537	0.921916	0.0163196	0.00151059	0.977717	0.0222827		0.754531	0.09069	0.0466297	0.10815	1		0.032081	-0.000595767	-0.00170382	0.0317933	-0.12877	-0.000531197	-0.00170382	0.000383324	-0.00170382		24.9989	6.22808	47.4842	-78.7112	6.17223	-6.22808	0.9623	-0.906451	2608.76	-2608.76
	20	-0.0356936	0.0167826	0.0059218	0.0129892	0.0627568	-0.0822367	0.0184799	0.001	-0.0252836	0.0252836		0.965436	0.0158258	0.00589286	0.012845	0.059179	0.921547	0.0176953	0.00157907	0.975033	0.0249666		0.733818	0.0955161	0.0515167	0.119149	1		0.0335652	-0.000647406	-0.0018821	0.0333265	-0.126413	-0.00056401	-0.0018821	0.000460338	-0.0018821		23.5771	6.26021	40.8281	-70.6654	6.21568	-6.26021	1.0715	-1.02698	2172.31	-2172.31
	21	-0.038245	0.0174968	0.0064487	0.0142995	0.0620448	-0.0831417	0.0200969	0.001	-0.0282854	0.0282854		0.962992	0.0164708	0.00640614	0.0141312	0.0584066	0.920728	0.019204	0.00166159	0.972111	0.0278891		0.71224	0.100031	0.0566151	0.131114	1		0.0349936	-0.000705383	-0.00209417	0.0348407	-0.124634	-0.000600265	-0.00209417	0.000539241	-0.00209417		22.3335	6.27058	36.1947	-64.7988	6.24319	-6.27058	1.18654	-1.15914	1854.46	-1854.46
	22	-0.040984	0.0181637	0.0070425	0.0157778	0.0617647	-0.0846182	0.0218535	0.001	-0.0307427	0.0307427		0.960375	0.0170626	0.00698411	0.0155781	0.0580205	0.919386	0.0208415	0.00175189	0.969725	0.0302749		0.689821	0.10412	0.0619603	0.144099	1		0.0363274	-0.000776359	-0.00234612	0.0363123	-0.123581	-0.000658787	-0.00234612	0.000570119	-0.00234612		21.2758	6.25418	36.1992	-63.7292	6.25158	-6.25418	1.28623	-1.28363	1754.02	-1754.02
	23	-0.0438997	0.0187573	0.0077171	0.0174253	0.0618614	-0.0865863	0.0237249	0.001	-0.0321903	0.0321903		0.957597	0.0175773	0.00764128	0.017184	0.0579698	0.917596	0.0225901	0.00184386	0.968322	0.0316777		0.666607	0.107665	0.0676207	0.158107	1		0.0375146	-0.000864795	-0.00264076	0.0377097	-0.123083	-0.000755196	-0.00264076	0.000523406	-0.00264076		20.4048	6.2192	42.687	-69.3109	6.25153	-6.2192	1.3557	-1.38803	1910.56	-1910.56
	24	-0.0469999	0.0192367	0.008497	0.0192662	0.0622857	-0.0889929	0.0257072	0.001	-0.0334403	0.0334403		0.954651	0.0179771	0.00839742	0.0189743	0.0582072	0.915408	0.0244387	0.00194612	0.967113	0.0328873		0.642644	0.110541	0.0736258	0.173189	1		0.0384734	-0.000966552	-0.00298449	0.0389767	-0.122963	-0.000877822	-0.00298449	0.000444898	-0.00298449		19.7361	6.17515	55.0612	-80.9724	6.25593	-6.17515	1.40708	-1.48787	2247.71	-2247.71
	25	-0.0503506	0.0195705	0.0094368	0.0213433	0.0631432	-0.0919434	0.0278002	0.001	-0.0343538	0.0343538		0.951476	0.0182316	0.00930393	0.020989	0.0588232	0.912728	0.0263888	0.00205963	0.96623	0.0337704		0.617962	0.11261	0.0800356	0.189392	1		0.039141	-0.00108753	-0.00339366	0.0400952	-0.123281	-0.00104058	-0.00339366	0.000314494	-0.00339366		19.2786	6.12085	86.9181	-112.318	6.27007	-6.12085	1.42961	-1.57884	3179.71	-3179.71
	26	-0.0539676	0.0197615	0.0105517	0.0236544	0.0647609	-0.0957713	0.0300104	0.001	-0.0351289	0.0351289		0.948061	0.0183412	0.0103731	0.0232249	0.0601065	0.909262	0.0284407	0.00219126	0.965481	0.034519		0.592634	0.113726	0.0868858	0.206753	1		0.039523	-0.00123293	-0.00388877	0.0410615	-0.124669	-0.00124869	-0.00388877	0.000137349	-0.00388877		19.0329	6.0339	225.709	-250.776	6.26877	-6.0339	1.4159	-1.65078	7280.75	-7280.75
	27	-0.0578355	0.0198191	0.0118331	0.0261833	0.0673264	-0.100677	0.0323502	0.001	-0.0359621	0.0359621		0.944426	0.0183144	0.0115942	0.0256654	0.0622149	0.904837	0.0305992	0.00234836	0.964677	0.0353232		0.566775	0.113758	0.0941677	0.2253	1		0.0396382	-0.00140692	-0.00448833	0.041851	-0.127533	-0.00150429	-0.00448833	-8.11758e-05	-0.00448833		18.9949	5.90374	-438.62	413.721	6.23332	-5.90374	1.36884	-1.69842	-12318.9	12318.9
	28	-0.0619405	0.019745	0.0132707	0.0289248	0.0709448	-0.106786	0.034841	0.001	-0.0370967	0.0370967		0.940587	0.0181533	0.012954	0.0283052	0.0652259	0.899357	0.0328762	0.00254067	0.963583	0.0364171		0.540521	0.112598	0.10182	0.245061	1		0.03949	-0.00161276	-0.00521356	0.0424148	-0.132105	-0.00180707	-0.00521356	-0.000330532	-0.00521356		19.1685	5.73	-124.855	99.9566	6.15438	-5.73	1.29781	-1.72219	-3025.42	3025.42
	29	-0.066293	0.0195386	0.0148627	0.0318917	0.0757381	-0.114231	0.0374932	0.001	-0.0386754	0.0386754		0.936538	0.0178584	0.0144472	0.0311562	0.069225	0.892722	0.0352736	0.00277901	0.962063	0.0379371		0.514013	0.110171	0.109738	0.266077	1		0.0390772	-0.00185553	-0.00609292	0.0427113	-0.138588	-0.00216114	-0.00609292	-0.000606855	-0.00609292		19.5617	5.51575	-79.4548	54.3774	6.0287	-5.51575	1.20935	-1.7223	-1647.84	1647.84
	30	-0.070918	0.0191978	0.0166149	0.0351053	0.081821	-0.123121	0.0403003	0.001	-0.0399547	0.0399547		0.932257	0.0174293	0.0160815	0.0342318	0.0742836	0.884863	0.0377939	0.00305935	0.960833	0.0391671		0.487377	0.106445	0.11787	0.288308	1		0.0383956	-0.00215548	-0.00716073	0.0427089	-0.147115	-0.00260728	-0.00716073	-0.00100432	-0.00716073		20.1848	5.26803	-56.9968	31.5439	5.85982	-5.26803	1.09971	-1.69151	-995.695	995.695
	31	-0.0758505	0.0187206	0.0185404	0.0385895	0.0893411	-0.133587	0.0432458	0.001	-0.0405499	0.0405499		0.927715	0.0168664	0.0178704	0.0375479	0.0804922	0.875698	0.0404272	0.00338305	0.960261	0.0397388		0.460715	0.101434	0.126199	0.311652	1		0.0374412	-0.00253453	-0.00846011	0.0423814	-0.157854	-0.00318302	-0.00846011	-0.00161174	-0.00846011		21.0555	4.99412	-42.9735	16.9239	5.65307	-4.99412	0.973184	-1.63213	-620.447	620.447
	32	-0.0811291	0.0180982	0.0206611	0.0423698	0.0984212	-0.145732	0.0463113	0.001	-0.041691	0.041691		0.922879	0.0161651	0.0198207	0.0411357	0.0879085	0.865176	0.04313	0.00378584	0.959166	0.0408339		0.434101	0.095206	0.134552	0.336141	1		0.0361964	-0.00298776	-0.0100419	0.0416914	-0.170898	-0.00385992	-0.0100419	-0.00232195	-0.0100419		22.2091	4.7039	-36.397	9.48401	5.418	-4.7039	0.84798	-1.56208	-430.672	430.672
	33	-0.0867932	0.0173071	0.0230105	0.0464756	0.109125	-0.159629	0.0495041	0.001	-0.04516	0.04516		0.917712	0.015309	0.0219384	0.0450406	0.0965263	0.853285	0.0458641	0.00432438	0.955845	0.0441555		0.407569	0.0878835	0.142501	0.362046	1		0.0346142	-0.00349075	-0.0119661	0.0405644	-0.186235	-0.00457202	-0.0119661	-0.00287706	-0.0119661		23.7228	4.40918	-35.7897	7.65773	5.16711	-4.40918	0.737468	-1.4954	-347.576	347.576
	34	-0.0928709	0.0163075	0.025632	0.0509314	0.121472	-0.175286	0.0528145	0.001	-0.0479541	0.0479541		0.91219	0.01427	0.0242867	0.0492537	0.106295	0.840071	0.0486856	0.00494821	0.953178	0.0468224		0.381122	0.0796444	0.150006	0.389227	1		0.032615	-0.00412505	-0.0142981	0.0388937	-0.203725	-0.00548583	-0.0142981	-0.00373846	-0.0142981		25.7456	4.1217	-34.4561	4.58882	4.91517	-4.1217	0.624747	-1.41822	-267.49	267.49
	35	-0.099373	0.0150387	0.0285826	0.0557517	0.135497	-0.192694	0.0561965	0.001	-0.0526493	0.0526493		0.9063	0.0130045	0.0268785	0.0538174	0.117169	0.825602	0.0514934	0.00573552	0.948713	0.0512874		0.354743	0.0707109	0.156658	0.417889	1		0.0300774	-0.00484795	-0.0171108	0.0365237	-0.223165	-0.00649857	-0.0171108	-0.00450568	-0.0171108		28.5715	3.85076	-36.2959	3.87362	4.67607	-3.85076	0.522691	-1.348	-221.942	221.942
	36	-0.106311	0.0134288	0.0319372	0.0609449	0.151354	-0.21195	0.0595959	0.001	-0.0607868	0.0607868		0.900028	0.0114624	0.0297423	0.0587676	0.129191	0.809857	0.0541971	0.00675429	0.941024	0.0589761		0.328413	0.0613319	0.161802	0.448453	1		0.0268576	-0.00562802	-0.0205001	0.033248	-0.244525	-0.00754686	-0.0205001	-0.00484906	-0.0205001		32.7768	3.60006	-43.6451	7.26823	4.45665	-3.60006	0.430402	-1.28699	-206.226	206.226
	37	-0.113735	0.0114066	0.0357921	0.0665358	0.16945	-0.233398	0.0629476	0.001	-0.0683945	0.0683945		0.893324	0.0095979	0.0330024	0.0640755	0.142581	0.792635	0.0568519	0.00793155	0.933892	0.066108		0.302124	0.0517659	0.165431	0.480679	1		0.0228132	-0.00662384	-0.0246125	0.0288315	-0.268158	-0.00891903	-0.0246125	-0.0055484	-0.0246125		39.5789	3.36712	-52.663	9.71701	4.25539	-3.36712	0.332421	-1.22069	-180.232	180.232
	38	-0.121776	0.008918	0.0402614	0.0725969	0.190424	-0.257631	0.0662066	0.001	-0.0817654	0.0817654		0.886065	0.00738477	0.0366312	0.0699187	0.157685	0.773568	0.0592507	0.0094962	0.921488	0.0785119		0.275865	0.0422756	0.166577	0.515283	1		0.017836	-0.00767101	-0.0296751	0.0230457	-0.294754	-0.0103157	-0.0296751	-0.00533833	-0.0296751		52.0007	3.14663	-80.8039	25.6566	4.06572	-3.14663	0.238202	-1.15729	-187.325	187.325
[truncated: 7 more columns]
