# Supplementary material for: A Procedure for Deriving Formulas to Convert Transition Rates to Probabilities for Multistate Markov Models
Source: Med Decis Making. 2017 Apr 5;37(7):779–89. doi: 10.1177/0272989X17696997 (PMC5582645; doi:10.1177/0272989X17696997)
Supplement: Supplementary material [file Model_4,_5_states,_forward_transitions_and_two_death_states.rjf_online_supp.xlsx]

## Sheet: Model 4
	Supplementary file to accompany Jones, Epstein, Garcia-Mochon "A procedure for deriving formulas to convert transition rates to probabilities for multi-state Markov models"
	Model 4. Five-state model with forward transitions only and two death states
										Matrix Q							Matrix D							Matrix Exp(D)
											State A	State B	State C	Dead1	Dead2			State A	State B	State C	Dead1	Dead2			State A	State B	State C	Dead1	Dead2
										State A	-0.00839268	0.00382819	0.002	0.00082308	0.00219885		State A	-0.00839268	0	0	0	0		State A	0.991642	0	0	0	0
										State B	0	-0.113032	0.02	0.0123295	0.0807022		State B	0	-0.113032	0	0	0		State B	0	0.893122	0	0	0
										State C	0	0	-0.00302468	0.002	0.00102468		State C	0	0	-0.00302468	0	0		State C	0	0	0.99698	0	0
										Dead1	0	0	0	0	0		Dead1	0	0	0	0	0		Dead1	0	0	0	1	0
										Dead2	0	0	0	0	0		Dead2	0	0	0	0	0		Dead2	0	0	0	0	1
										Matrix U							Matrix U^(-1)							Matrix P(1) = U * Exp(D) * U^(-1)
											State A	State B	State C	Dead1	Dead2			State A	State B	State C	Dead1	Dead2			State A	State B	State C	Dead1	Dead2
										State A	1	0.00382819	0.000296578	-8.28234e-07	-2.04109e-06		State A	1	0.0365847	-0.508885	0.0395666	-0.567266		State A	0.991642	0.00360433	0.00202536	0.000258336	0.00246954	1
										State B	0	-0.104639	0.00010736	-6.48693e-07	-2.22064e-06		State B	0	-9.55666	1.73746	1.0117	6.8075		State B	0	0.893122	0.018882	0.0116774	0.0763182	1
										State C	0	0	0.000590518	-1.89728e-06	-9.72051e-07		State C	0	0	1693.43	-1119.74	-573.688		State C	0	0	0.99698	0.00199698	0.00102313	1
										Dead1	0	0	0	-2.86933e-06	0		Dead1	0	0	0	-348514	0		Dead1	0	0	0	1	0	1
										Dead2	0	0	0	0	-2.86933e-06		Dead2	0	0	0	0	-348514		Dead2	0	0	0	0	1	1
	Transition rates																Transition probabilities																State transition model (Markov trace)							Intermediate variables
	From State A to …					From State B to …					From State C to …						From State A to …					From State B to …					From State C to …						State A	State B	State C	Dead 1	Dead2			U
Cycle	State A	State B	State C	Dead1	Dead2	State A	State B	State C	Dead1	Dead2	State A	State B	State C	Dead1	Dead2		State A	State B	State C	Dead1	Dead2	State A	State B	State C	Dead1	Dead2	State A	State B	State C	Dead1	Dead2							Check		1	b	n	o	p	q	r	s	u	v
	a	b	c	d	f		g	h	i	j			k	l	m
0																																	1	0	0	0	0	1		1
1	-0.00839268	0.00382819	0.002	0.00023463	0.00232986	0	-0.113032	0.02	0.0123295	0.0807022	0	0	-0.00302468	0.002	0.00102468		0.991642	0.00360433	0.00202536	0.000258336	0.00246954	0	0.893122	0.018882	0.0116774	0.0763182	0	0	0.99698	0.00199698	0.00102313		0.991642	0.00360433	0.00202536	0.000258336	0.00246954	1		1	0.00382819	0.000296578	-8.28234e-07	-2.04109e-06	-0.104639	0.00010736	-6.48693e-07	-2.22064e-06	0.000590518
2	-0.00846759	0.00344566	0.002	0.00082308	0.00219885	0	-0.0327074	0.02	0.0126974	1e-05	0	0	-0.00690323	0.00368009	0.00322314		0.991568	0.00337553	0.0020186	0.000844886	0.00219283	0	0.967822	0.0196083	0.0125283	4.16476e-05	0	0	0.993121	0.00366742	0.00321204		0.983281	0.00683567	0.00408382	0.00114875	0.00465069	1		1	0.00344566	0.000120522	-9.82203e-07	-9.29667e-07	-0.0242398	3.12872e-05	-1.36544e-06	-5.46429e-07	4.0367e-05
3	-0.00995928	0.00424009	0.002	0.00101757	0.00270162	0	-0.0330479	0.02	0.0130379	1e-05	0	0	-0.0140758	0.00963005	0.00444571		0.99009	0.00414998	0.00201771	0.00104946	0.0026927	0	0.967492	0.0195346	0.0129196	5.36018e-05	0	0	0.986023	0.00956259	0.00441457		0.973537	0.0106941	0.00614425	0.00230802	0.00731677	1		1	0.00424009	0.000122746	-2.70463e-06	-1.92817e-06	-0.0230886	-8.23296e-05	-3.74588e-06	-8.86923e-07	-7.80985e-05
4	-0.0111625	0.00487654	0.002	0.00115754	0.00312846	0	-0.0333724	0.02	0.0133624	1e-05	0	0	-0.021679	0.0158617	0.0058173		0.9889	0.00476925	0.00201514	0.00119915	0.00311694	0	0.967178	0.0194571	0.0132976	6.69516e-05	0	0	0.978554	0.015691	0.0057547		0.96273	0.0149861	0.00818237	0.00371405	0.0103873	1		1	0.00487654	0.000120917	-4.8558e-06	-3.22008e-06	-0.0222098	-0.00021033	-6.77474e-06	-1.30114e-06	-0.000122973
5	-0.012429	0.00555611	0.002	0.00135065	0.0035222	0	-0.0336954	0.02	0.0136854	1e-05	0	0	-0.0324438	0.0245946	0.00784922		0.987648	0.00542954	0.00200979	0.00140441	0.0035083	0	0.966866	0.0193494	0.013698	8.66164e-05	0	0	0.968077	0.0241999	0.00772326		0.950839	0.0197167	0.010146	0.00546941	0.0138293	1		1	0.00555611	0.000113625	-8.33395e-06	-5.25349e-06	-0.0212665	-0.000400297	-1.16323e-05	-1.95519e-06	-2.50508e-05
6	-0.0135956	0.00619967	0.002	0.00147017	0.00392579	0	-0.0340338	0.02	0.0140238	1e-05	0	0	-0.039221	0.0302809	0.00894009		0.986496	0.00605388	0.00200816	0.00153337	0.00390822	0	0.966539	0.0192807	0.0140834	9.70794e-05	0	0	0.961538	0.0296948	0.00876704		0.937999	0.0248132	0.0120454	0.00750636	0.0176363	1		1	0.00619967	0.000113619	-1.11882e-05	-6.95978e-06	-0.0204382	-0.000512507	-1.57117e-05	-2.43626e-06	0.000132923
7	-0.0150505	0.00706884	0.002	0.00158307	0.00439863	0	-0.0344037	0.02	0.0143937	1e-05	0	0	-0.0437103	0.0344182	0.00929207		0.985062	0.0068963	0.00201069	0.0016558	0.00437506	0	0.966181	0.019234	0.0144843	0.000100366	0	0	0.957231	0.0336768	0.00909192		0.923987	0.0304428	0.0138935	0.00982456	0.0218521	1		1	0.00706884	0.000122764	-1.40622e-05	-8.57078e-06	-0.0193532	-0.000573195	-1.98294e-05	-2.80359e-06	0.000266723
8	-0.0164248	0.00795009	0.002	0.00170973	0.00476497	0	-0.0348123	0.02	0.0148023	1e-05	0	0	-0.0456821	0.0363158	0.00936623		0.983709	0.00774912	0.00201589	0.00179012	0.00473551	0	0.965787	0.0192111	0.0149012	0.000101015	0	0	0.955346	0.0354988	0.00915552		0.908935	0.0365613	0.0157206	0.0124254	0.0263579	1		1	0.00795009	0.000137262	-1.63976e-05	-9.72272e-06	-0.0183875	-0.000585146	-2.3036e-05	-3.08427e-06	0.00031802
9	-0.0179165	0.00890286	0.002	0.00190554	0.00510805	0	-0.0352565	0.02	0.0152465	1e-05	0	0	-0.0472204	0.037802	0.00941843		0.982243	0.00866939	0.00202208	0.00199334	0.0050721	0	0.965358	0.0191921	0.0153487	0.000101461	0	0	0.953877	0.0369234	0.00919952		0.892795	0.0431747	0.0175351	0.0153789	0.0311165	1		1	0.00890286	0.000154129	-1.89784e-05	-1.08494e-05	-0.0173401	-0.000586079	-2.64444e-05	-3.38336e-06	0.00035059
10	-0.019739	0.00986172	0.002	0.00223888	0.00563843	0	-0.0357337	0.02	0.0157237	1e-05	0	0	-0.0481752	0.0388643	0.00931091		0.980455	0.00959205	0.00202856	0.00233228	0.0055926	0	0.964897	0.0191784	0.0158241	0.000100369	0	0	0.952967	0.037943	0.00909019		0.875345	0.0502229	0.0193495	0.0188097	0.0362732	1		1	0.00986172	0.000172351	-2.17673e-05	-1.22131e-05	-0.0159947	-0.000568723	-3.02951e-05	-3.68528e-06	0.000353788
11	-0.0209274	0.0104825	0.002	0.00249175	0.00595318	0	-0.0362369	0.02	0.0162269	1e-05	0	0	-0.0481545	0.0390139	0.00914063		0.97929	0.0101872	0.00203337	0.00258876	0.00590062	0	0.964412	0.0191738	0.0163158	9.86965e-05	0	0	0.952987	0.0380894	0.00892404		0.857216	0.0573528	0.0211827	0.0226322	0.0416159	1		1	0.0104825	0.000185814	-2.35457e-05	-1.2972e-05	-0.0153095	-0.000544542	-3.26818e-05	-3.83587e-06	0.00032448
12	-0.0220306	0.0110912	0.002	0.00274935	0.00619012	0	-0.036759	0.02	0.016749	1e-05	0	0	-0.0486024	0.0383752	0.0102272		0.97821	0.01077	0.00203767	0.00284923	0.00613284	0	0.963908	0.0191645	0.0168179	0.000109227	0	0	0.95256	0.0374576	0.00998265		0.838538	0.0645151	0.0230236	0.0268326	0.0470908	1		1	0.0110912	0.000198137	-2.52744e-05	-1.4085e-05	-0.0147284	-0.000531435	-3.48425e-05	-4.51695e-06	0.0003147
13	-0.0233191	0.0116837	0.002	0.0031328	0.00650252	0	-0.0373013	0.02	0.0172913	1e-05	0	0	-0.0486894	0.036984	0.0117053		0.976951	0.011335	0.00204198	0.00323306	0.00643922	0	0.963386	0.0191584	0.0173322	0.000123568	0	0	0.952477	0.0360981	0.011425		0.81921	0.0716577	0.0248778	0.0314929	0.0527614	1		1	0.0116837	0.000210899	-2.69277e-05	-1.54239e-05	-0.0139823	-0.000507407	-3.68811e-05	-5.47051e-06	0.000288918
14	-0.0248857	0.0124535	0.002	0.0034807	0.00695158	0	-0.0385556	0.02	0.0178677	0.00068791	0	0	-0.0498676	0.0377001	0.0121675		0.975421	0.0120647	0.0020466	0.00358498	0.00688235	0	0.962178	0.0191351	0.0178937	0.000792965	0	0	0.951355	0.0367755	0.0118691		0.799075	0.0788311	0.0267154	0.0366269	0.0587516	1		1	0.0124535	0.000226445	-3.00856e-05	-1.77616e-05	-0.0136698	-0.000499637	-4.09376e-05	-6.90963e-06	0.000282596
15	-0.027092	0.0135043	0.002	0.00384215	0.0077455	0	-0.0417451	0.02	0.0184952	0.00324981	0	0	-0.0540849	0.0407246	0.0133603		0.973272	0.0130475	0.00205013	0.00395404	0.00767655	0	0.959114	0.0190644	0.018509	0.00331232	0	0	0.947352	0.0396429	0.0130054		0.777717	0.086034	0.0284499	0.0423046	0.0654943	1		1	0.0135043	0.000245407	-3.65825e-05	-2.45851e-05	-0.0146531	-0.000539858	-4.91666e-05	-1.20009e-05	0.000333087
16	-0.0295895	0.0146151	0.002	0.00417484	0.00879959	0	-0.0457391	0.02	0.0191864	0.00655262	0	0	-0.0608139	0.0462065	0.0146074		0.970844	0.014075	0.00205136	0.00429743	0.00873224	0	0.955291	0.0189625	0.0192002	0.00654601	0	0	0.940998	0.0448295	0.0141721		0.755042	0.0931339	0.0299981	0.0485741	0.0732519	1		1	0.0146151	0.000262152	-4.63986e-05	-3.59067e-05	-0.0161495	-0.000624488	-6.18696e-05	-2.04357e-05	0.000470703
17	-0.0322964	0.0158621	0.002	0.00447587	0.00995839	0	-0.0513428	0.02	0.0199518	0.0113909	0	0	-0.0644727	0.0491462	0.0153265		0.96822	0.0152127	0.0020566	0.00460836	0.00990278	0	0.949953	0.0188749	0.0199212	0.0112509	0	0	0.937562	0.0475954	0.0148429		0.731047	0.099959	0.0314358	0.0553367	0.082222	1		1	0.0158621	0.000290983	-5.58582e-05	-5.10496e-05	-0.0190463	-0.000643526	-7.32894e-05	-3.36185e-05	0.000422474
18	-0.0353452	0.0171942	0.002	0.00492389	0.0112271	0	-0.0598656	0.02	0.0208092	0.0190564	0	0	-0.0648653	0.0493419	0.0155233		0.965272	0.0163952	0.00206534	0.00506165	0.0112056	0	0.941891	0.0187908	0.020672	0.0186461	0	0	0.937194	0.0477757	0.0150306		0.705659	0.106136	0.0328496	0.0626052	0.0927502	1		1	0.0171942	0.000333884	-6.52048e-05	-7.20477e-05	-0.0245204	-0.000590401	-8.25889e-05	-5.46636e-05	0.000147591
19	-0.0377597	0.0179894	0.002	0.00545095	0.0123194	0	-0.0688097	0.02	0.0217855	0.0270242	0	0	-0.0623791	0.0469669	0.0154121		0.962944	0.0170566	0.00207242	0.00558658	0.0123401	0	0.933504	0.0187302	0.0215025	0.026263	0	0	0.939527	0.0455321	0.0149413		0.67951	0.111115	0.0343135	0.0703253	0.104736	1		1	0.0179894	0.000372649	-7.12055e-05	-9.087e-05	-0.0310499	-0.000492386	-8.67831e-05	-7.52924e-05	-0.000158318
20	-0.0394602	0.0183864	0.002	0.00606592	0.0130079	0	-0.0765797	0.02	0.0229124	0.0336673	0	0	-0.0590281	0.0435016	0.0155265		0.961308	0.0173509	0.00207737	0.00619512	0.0130683	0	0.926279	0.0186891	0.0224729	0.0325589	0	0	0.94268	0.0422426	0.0150771		0.653219	0.114713	0.0358349	0.0784815	0.117752	1		1	0.0183864	0.00040283	-7.49466e-05	-0.000103427	-0.0371195	-0.000391358	-8.77005e-05	-9.06735e-05	-0.000343449
21	-0.0409855	0.0187628	0.002	0.00674353	0.0134791	0	-0.0829389	0.02	0.0242018	0.0387371	0	0	-0.0556846	0.0400117	0.0156729		0.959843	0.0176368	0.00208238	0.00686623	0.0135715	0	0.920407	0.0186613	0.0236074	0.0373239	0	0	0.945837	0.0389181	0.0152445		0.626987	0.117104	0.0373949	0.0870694	0.131445	1		1	0.0187628	0.000429765	-7.80822e-05	-0.000111206	-0.0419534	-0.000293983	-8.80327e-05	-0.000101255	-0.000400614
22	-0.042638	0.0191758	0.002	0.00740469	0.0140576	0	-0.0890572	0.02	0.0256529	0.0434042	0	0	-0.0534344	0.0371323	0.0163021		0.958258	0.0179554	0.0020865	0.00752271	0.0141773	0	0.914793	0.0186256	0.024898	0.0416831	0	0	0.947968	0.0361577	0.0158742		0.600816	0.118384	0.0389385	0.0960538	0.145808	1		1	0.0191758	0.000454761	-8.23766e-05	-0.000120526	-0.0464191	-0.000215928	-9.01111e-05	-0.000112791	-0.000384597
23	-0.0450901	0.0195926	0.002	0.0081833	0.0153143	0	-0.0931769	0.02	0.0272655	0.0459115	0	0	-0.0520877	0.0341562	0.0179315		0.955911	0.0182856	0.00208904	0.00829186	0.0154222	0	0.911032	0.0186002	0.0263593	0.0440083	0	0	0.949246	0.0332819	0.0174725		0.574327	0.118837	0.0404193	0.105452	0.160964	1		1	0.0195926	0.000474029	-8.72911e-05	-0.000131548	-0.0480868	-0.000139951	-9.4839e-05	-0.000124	-0.000287525
24	-0.0473623	0.0201376	0.002	0.00883796	0.0163867	0	-0.0974684	0.02	0.0290612	0.0484072	0	0	-0.0515551	0.0325044	0.0190507		0.953742	0.0187329	0.00209212	0.00894434	0.0164889	0	0.907131	0.0185656	0.0279992	0.0463042	0	0	0.949751	0.0316807	0.018568		0.547759	0.11856	0.0417961	0.115197	0.176688	1		1	0.0201376	0.00049458	-9.40096e-05	-0.000143986	-0.0501061	-8.38562e-05	-0.000101751	-0.000136245	-0.000192506
25	-0.0499788	0.0207419	0.002	0.00940501	0.0178318	0	-0.1059	0.02	0.0310793	0.0548212	0	0	-0.05299	0.0328736	0.0201163		0.95125	0.0191892	0.00209312	0.00951385	0.0179542	0	0.899514	0.0184747	0.0298021	0.052209	0	0	0.94839	0.0320178	0.0195926		0.521056	0.117157	0.0429759	0.12528	0.193531	1		1	0.0207419	0.000520659	-0.000107537	-0.000172927	-0.0559217	-6.02244e-05	-0.000115169	-0.000165295	-0.000159325
26	-0.0528881	0.021344	0.002	0.0100851	0.0194589	0	-0.113216	0.02	0.0333151	0.0599011	0	0	-0.0594926	0.0358458	0.0236467		0.948486	0.019646	0.00208872	0.0101965	0.0195827	0	0.892958	0.0183476	0.0318369	0.056858	0	0	0.942243	0.0348004	0.0229571		0.494214	0.114853	0.0437316	0.135818	0.211383	1		1	0.021344	0.000534328	-0.000133651	-0.000222578	-0.0603281	-0.000132089	-0.00014274	-0.000213488	-0.000354816
27	-0.0575646	0.0224262	0.002	0.010944	0.0221944	0	-0.120572	0.02	0.0357508	0.064821	0	0	-0.0659846	0.0394837	0.0265009		0.944061	0.0205185	0.00208695	0.0110535	0.0222802	0	0.886413	0.0182211	0.0340507	0.0613148	0	0	0.936145	0.0382093	0.0256455		0.466568	0.111948	0.0440633	0.146863	0.230558	1		1	0.0224262	0.000557699	-0.000167203	-0.000290774	-0.0630072	-0.000168399	-0.000181252	-0.000276725	-0.000459622
28	-0.0621468	0.0235581	0.002	0.0116051	0.0249836	0	-0.127271	0.02	0.0383793	0.0688914	0	0	-0.0756123	0.0447429	0.0308694		0.939745	0.0214331	0.00208257	0.0117224	0.025017	0	0.880495	0.0180727	0.0364557	0.0649763	0	0	0.927176	0.0430932	0.0297312		0.438455	0.10857	0.0438493	0.158312	0.250814	1		1	0.0235581	0.000574478	-0.000212513	-0.00038554	-0.0651239	-0.00026931	-0.000235959	-0.000362094	-0.000695606
29	-0.0685171	0.0247418	0.002	0.0125794	0.0291959	0	-0.136847	0.02	0.0412102	0.0756371	0	0	-0.0840821	0.0497538	0.0343283		0.933777	0.0223317	0.00207778	0.0126855	0.0291276	0	0.872103	0.0179104	0.0389772	0.071009	0	0	0.919356	0.0477195	0.0329247		0.40942	0.104475	0.0431686	0.170198	0.272738	1		1	0.0247418	0.000600367	-0.000268712	-0.000519674	-0.0683301	-0.000311299	-0.000305594	-0.000482791	-0.000821286
30	-0.0739941	0.0250138	0.002	0.0136362	0.033344	0	-0.152016	0.02	0.0442606	0.0877552	0	0	-0.0944906	0.0564777	0.038013		0.928677	0.0223467	0.00206327	0.0137153	0.0331975	0	0.858975	0.0176832	0.0415811	0.0817609	0	0	0.909836	0.0538915	0.0362723		0.380219	0.0988909	0.0419686	0.182484	0.296438	1		1	0.0250138	0.000615327	-0.00034591	-0.000716946	-0.0780217	-0.000409931	-0.000393039	-0.000669817	-0.00117907
31	-0.0795415	0.0250329	0.002	0.0153082	0.0372005	0	-0.177463	0.02	0.0475494	0.109914	0	0	-0.104067	0.0625091	0.0415584		0.92354	0.022023	0.0020466	0.0153254	0.0370654	0	0.837392	0.0173778	0.0441386	0.101092	0	0	0.901164	0.0593665	0.039469		0.351147	0.091184	0.0403173	0.195168	0.322184	1		1	0.0250329	0.000647448	-0.000460066	-0.00100892	-0.0979214	-0.000490519	-0.00049304	-0.000975942	-0.00180009
32	-0.0848868	0.0249007	0.002	0.0172354	0.0407507	0	-0.196915	0.02	0.0510958	0.125819	0	0	-0.112249	0.0681136	0.0441358		0.918616	0.0216395	0.00203074	0.0171726	0.0405409	0	0.821261	0.0171406	0.0469946	0.114604	0	0	0.893821	0.0644298	0.0417488		0.322569	0.0824845	0.0383125	0.208081	0.348553	1		1	0.0249007	0.000667345	-0.000584526	-0.00129177	-0.112028	-0.00054725	-0.000602505	-0.00127379	-0.00231665
33	-0.0915641	0.0238803	0.002	0.0200796	0.0456042	0	-0.21132	0.02	0.0549222	0.136398	0	0	-0.12474	0.0773271	0.0474125		0.912503	0.0205366	0.00200221	0.0198586	0.0450998	0	0.809515	0.0169119	0.0501992	0.123374	0	0	0.882727	0.0726987	0.0445746		0.294345	0.0733969	0.0358603	0.221412	0.374985	1		1	0.0238803	0.000650766	-0.000762515	-0.00165111	-0.119756	-0.000663512	-0.000768912	-0.00164472	-0.00287236
34	-0.100779	0.0217547	0.002	0.0254047	0.0516192	0	-0.220094	0.02	0.0590449	0.141049	0	0	-0.164241	0.110951	0.0532896		0.904133	0.018541	0.0019372	0.0248529	0.0505356	0	0.802444	0.0165055	0.0539759	0.127075	0	0	0.848538	0.102319	0.0491435		0.266127	0.0643544	0.0322104	0.236359	0.400949	1		1	0.0217547	0.0005468	-0.00122642	-0.00241656	-0.119315	-0.00126924	-0.00120094	-0.00244204	-0.00354456
35	-0.104635	0.01921	0.002	0.0286322	0.0547928	0	-0.222262	0.02	0.063469	0.138793	0	0	-0.205382	0.150383	0.0549993		0.900653	0.0163227	0.00187446	0.0278766	0.053273	0	0.800706	0.01615	0.0582162	0.124928	0	0	0.814336	0.135945	0.0497189		0.239689	0.0558728	0.0277683	0.251903	0.424768	1		1	0.01921	0.000417958	-0.00168206	-0.00309439	-0.117627	-0.00201495	-0.00167867	-0.00309778	-0.00170055
36	-0.103147	0.015804	0.002	0.0304968	0.0548465	0	-0.218691	0.02	0.0681932	0.130498	0	0	-0.230894	0.177571	0.0533223		0.901994	0.0134624	0.00182502	0.0296284	0.0530901	0	0.80357	0.0159737	0.0627824	0.117674	0	0	0.793824	0.158562	0.0476141		0.216198	0.0481245	0.0233731	0.266915	0.44539	1		1	0.015804	0.000291674	-0.00192255	-0.0032858	-0.115544	-0.00255493	-0.00199041	-0.00321794	0.00155883
37	-0.097326	0.0122541	0.002	0.030993	0.0520789	0	-0.210276	0.02	0.0732293	0.117047	0	0	-0.24475	0.194948	0.0498018		0.90726	0.0105128	0.00178909	0.030119	0.0503189	0	0.81036	0.015931	0.0677202	0.105989	0	0	0.7829	0.172924	0.0441755		0.196148	0.041271	0.0194523	0.280727	0.462402	1		1	0.0122541	0.000176135	-0.00194445	-0.00306444	-0.11295	-0.00294848	-0.00212383	-0.00288506	0.00508222
38	-0.0886105	0.00898394	0.002	0.0301386	0.0474879	0	-0.203511	0.02	0.0786309	0.10488	0	0	-0.244588	0.200245	0.0443434		0.915202	0.00776734	0.00176996	0.0293473	0.0459134	0	0.815861	0.0159866	0.0728731	0.0952791	0	0	0.783027	0.177636	0.0393368		0.179515	0.035195	0.0162386	0.292947	0.476105	1		1	0.00898394	9.75241e-05	-0.00179046	-0.00262025	-0.114901	-0.00311956	-0.00205905	-0.00235166	0.00640716
39	-0.0766981	0.00591238	0.002	0.0280866	0.0406991	0	-0.365727	0.02	0.240847	0.10488	0	0	-0.234933	0.196505	0.0384285		0.926169	0.00475556	0.00176048	0.0278334	0.0394811	0	0.693692	0.014822	0.20333	0.0881559	0	0	0.790624	0.175128	0.0342481		0.166261	0.0252682	0.0136763	0.307943	0.486851	1		1	0.00591238	0.000379836	-0.00291475	-0.00367526	-0.289029	-0.0031647	-0.00464123	-0.00194877	-0.0206962
[truncated: 19 more columns]
